# Supplementary material for: Mitigation Effect of Exogenous Nano-Silicon on Salt Stress Damage of Rice Seedlings
Source: Int J Mol Sci. 2024 Dec 25;26(1):85. doi: 10.3390/ijms26010085 (PMC11720159; doi:10.3390/ijms26010085)
Supplement: Supplementary file 1 [file ijms-26-00085-s001.zip]

Archive with 1 entries (1 files):
- ijms-3342550-supplementary.pdf
